# Supplementary material for: The Lipopolysaccharide from Capnocytophaga canimorsus Reveals an Unexpected Role of the Core-Oligosaccharide in MD-2 Binding
Source: PLoS Pathog. 2012 May 3;8(5):e1002667. doi: 10.1371/journal.ppat.1002667 (PMC3342949; doi:10.1371/journal.ppat.1002667)
Supplement: Table S1 — 1H (700 MHz) and 13C (176.2 MHz) NMR data of the lipid A from C. canimorsus (CDCl3/MeOD/D2O, 40∶10∶1, v/v/v). Chemical shifts are referenced to internal CDCl3 (δH 7.26, δC 77.0) at 27°C. For the assignment of the individual acyl chains see Fig. 2. (XLS) [file ppat.1002667.s006.xls]

## Sheet: Tabelle1
1H	δ (ppm)	J(Hz)	13C	δ (ppm)	JC,P (Hz)
GlcN3N
H-1	4.28	J1,2 8.0	C-1	103.4
H-2	3.49	*	C-2	52.9
H-3	3.68	*	C-3	54.6
H-4	3.17	*	C-4	68.3
H-5	3.20	*	C-5	76.9
H-6a	3.55	*	C-6	60.0
H-6b	3.68	*
GlcN
H-1	5.29	J1,2 2.9, 2J1,P 7.9	C-1	92.8	2JC-1,P 4.7
H-2	3.96	J2,3 9.5	C-2	51.4	3JC-2,P 7.2
H-3	4.99	J3,4 9.7	C-3	72.7
H-4	3.27	J4,5 9.5	C-4	67.4
H-5	4.05	*	C-5	72.6
H-6a	3.64	*	C-6	71.0
H-6b	3.87	*
P-Etn
H-1a,1b	3.91, 3.98		C-1	61.7	2JC-1,P 4.3
H-2a,2b	3.04, 3.10		C-2	39.9	3JC-2,P 6.9
R2, i17:0(3-OH)
			C-1	173.4&
H-2a	2.24		C-2	41.6
H-2b	2.3		C-3	68.1#
H-3	3.74		C-4	36.8
H-4a	1.23		C-5	25.1
H-4b	1.29
H-5a,b	1.02...1.13		C-6…C13	28.7...29.2
H-6 ... H-14	0.95		C-14	38.6
H-15	1.08		C-15	26.8
H-15Me	0.68		C-15Me	22.0
H-16	0.68		C-16	13.3
R3, i15:0(3-OH)
H-2a	2.16		C-1	173.9&
H-2b	2.31		C-2	40.8
H-3	3.78		C-3	67.9#
H-4a	1.22		C-4	36.6
H-4b	1.29		C-5	25.1
H-5a,b	1.23
H-6 ....H-11	1.02...1.13		C-6…C11	28.7...29.2
H-12	0.95		C-12	38.6
H-13	1.08		C-13	26.8
H-13Me	0.68		C-13Me	22.0
H-14	0.68		C-14	22.2
R2’, i17:0(3-OH)
			C-1	171.7&
H-2a	2.13		C-2	43.4
H-2b	2.06		C-3	70.7
H-3	4.95		C-4	36.6
H-4a	1.22		C-5	25.1
H-4b	1.29
H-5a,b	1.23
H-6 ....H-13	1.02...1.13		C-6…C13	28.7...29.2
H-14	0.95		C-14	38.6
H-15	1.08		C-15	26.8
H-15Me	0.68		C-15Me	22.0
H-16	0.68		C-16	22.0
R2’’, 15:0
			C-1	174.0&
H-2a,b	2.12		C-2	34.0
H-3a,b	1.43		C-3	31.4
H-4a,b	1.06		C-4	27.0
H-5...11	1.01...1.13		C-5...C-11	28.7...29.2
H-12a,b	0.95		C-12	38.6
H-13a,b	1.08		C-13	26.8
H-13Me	0.68		C-13Me	22.0
H-14	0.68		C-14	22.0
R3’, 16:0(3-OH)
			C-1	172.5&
H-2a	2.13		C-2	43.4
H-2b	2.06		C-3	67.6
H-3a,b	3.80		C-4	36.6
H-4a,b	1.22		C-5	25.1
H-5a,b	1.23
H-6 ....H13	1.02...1.13		C-6…C13	28.7...29.2
H-14a,b	0.95		C-14	38.6
H-15a,b	1.09		C-15	22.1
H-16	0.68		C-16	13.3
*	Non-resolved multiplet.
&, #	Assignment interchangeable.
